# Supplementary material for: Association of HPA axis-related genetic variation with stress reactivity and aggressive behaviour in pigs
Source: BMC Genet. 2010 Aug 9;11:74. doi: 10.1186/1471-2156-11-74 (PMC2927472; doi:10.1186/1471-2156-11-74)
Supplement: Additional file 1 — Tables S1 to S6. Primer sequences, PCR and genotyping assay conditions, results of the IMpRH mapping [file 1471-2156-11-74-S1.XLS]

## Sheet: S1
Table S1: PCR and RFLP assay conditions
Gene	SNP designation	Reference sequence	Gene region	SNP Reference	Primer Sequence 5´ - 3´	Primer Amount (µM)	Ta	Amplicon size	Restriction enzyme (amount), Buffer	RFLP (bp)
UCN	g.1329T>C	HM544135	promoter	ss184956555	AGCAATCTTTATGCCCCAACC	0.2	60	385	BsuRI (10U), Red	Allele T: 385
					TTGGTGGTGGGTGATTTGAGC	0.2			37º C, Overnight	Allele C: 251,134
CRHR1	c.*866_867insA	ENSSSCG00000017313	3´ UTR	ss184956557	AAGGCCATGTTGTCAGAAGC	0.2	60	425/424	AluI (5U), Tango	Allele Ins: 362, 63
					TTGCCCCAGAGGTCATCCAAG	0.2			37º C, Overnight	Allele Del: 424
CRHBP	c.+51G>A	ENSSSCG00000014093	coding (p.M17I)	ss184956551	AGCGTGTGGGAAGCAAAGC	0.2	60	470	AluI (10U), Tango	Allele G: 230,193,47
					GGCCAGGAAAAGGGGTCAG	0.2			37º C, Overnight	Allele A: 230,122,71,47
AVPR1B	c.1084A>G	ENSSSCG00000015639	coding (p.S362G)	ss184956554	GGCTTTCACCATCTCCATGC	0.2	60	271	BseNI (5U), Blue	Allele A: 129,142
					CGAGTCCTTCAGTGAGTCTTGG	0.2			65º C, Overnight	Allele G: 271
MC2R	c.306T>G	AF450083	coding (silent)	Jacobs et al. 2002	CTGTGGTTTTGCCAGAGGAG	0.4	61	276	AluI (2.5U), Tango	Allele T: 276
					GCAGGGAGAGGATGAACAGG	0.4			37º C, Overnight	Allele G: 237, 39
NR3C1	c.*2122A>G	ENSSSCG00000014401	3´ UTR	ss184956552	AATGACCACCCTCCTCATTCC	0.2	60	413	BseNI (2.5U), Blue	Allele A: 413
					GAACAGTCCCTTTTAGAGAGCATTC	0.2			65º C, Overnight	Allele G: 235, 178

## Sheet: S2
Table S2: PCR and SSCP assay conditions
Gene	SNP designation	Reference sequence	Gene region	SNP Reference	Primer Sequence 5´ - 3´	Primer Amount (µM)	Ta	Amplicon size	Gel	Conditions
AVP	c.207A>G	ENSSSCG00000007163	coding (silent)	ss184956553	GGGCAAAGGCCGCTGCTTC	0.5	62	192	12 % (49 AA :1 bis)	18 ºC
					GGCCGCTTACCGTCGTTGC	0.5			10% urea, 1×TBE	450V, 4Hr

## Sheet: S3
Table S3: PCR conditions for pyrosequencing
Gene	SNP designation	Reference sequence	Gene region	SNP Reference	Primer Sequence 5´ - 3´	Primer Amount (µM)	Ta	Amplicon size
CRHR2	c.*13T>C	ENSSSCG00000016675	3´ UTR	ss184956556	GATCAGCTTCCACAGCATCAAG	0.4	66-60	169
					[biotin]-CCTGCCAGCCTGGAGAGC	0.4
					ATGACCCCTCCGTGC	0.5

## Sheet: S4
Table S3: PCR conditions for length polymorphism analysis
Gene	SNP designation	Reference sequence	Gene region	SNP Reference	Primer Sequence 5´ - 3´	Primer Amount (µM)	Ta	SSLP (bp)
POMC	c.293_298del	NM_213858	coding (p.G96_G97del)	ss184956558	[FAM]-CCGAGAACCCCCGGAAGTACG	0.1	72-63	Allele Ins: 228
					GCTTGCCCCAGCGGAAGTGC	0.1		Allele Del: 222

## Sheet: S5
Table S5: Primers and PCR conditions used for IMpRH mapping
Gene	Primer Sequence 5´ - 3´	Primer Amount (µM)	Ta	Amplicon size
UCN	AGCAATCTTTATGCCCCAACC	0.2	60	385
	TTGGTGGTGGGTGATTTGAGC	0.2
CRHR1	AAGGCCATGTTGTCAGAAGC	0.2	69,66	424
	TTGCCCCAGAGGTCATCCAAG	0.2
CRHR2	CCTGAGGAAGAGGGGTTCTC	0.2	55	522
	GTCCGAGGATGGCAGGTTC	0.2
CRHBP	AGCGTGTGGGAAGCAAAGC	0.2	60	470
	GGCCAGGAAAAGGGGTCAG	0.2
AVPR1B	GTGGACGGGTGACGCTGACG	0.2	66	793
	GGCCCTGGAAGCGGTAGGTG	0.2
POMC	GCAACCGCTGACCGAGAAC	0.4	63	282
	CCGTTGGGATACACCTTCACC	0.4
NR3C1	AATGACCACCCTCCTCATTCC	0.2	60	413
	GAACAGTCCCTTTTAGAGAGCATTC	0.2
AVP	GGGCAAAGGCCGCTGCTTC	0.5	62	192
	GGCCGCTTACCGTCGTTGC	0.5

## Sheet: S6
Table S6: Mapping position of the candidate genes obtained using the IMpRH panel
Gene	Pig chromosome	Upstream Marker	Distance (Ray)	Downstream Marker	Distance (Ray)
CRHBP	2	SW1602	0.68	SW1320	1.69
NR3C1	2	SW1879	0.91	SWR308	0.4
UCN	3	SW730	0.22	SWR201	0.23
POMC	3	SW314	0.53	S0002	1.62
AVPR1B	9	S0081	1.27	SWR1950	0.47
CRHR1	12	SW957	0.42	SW943	0.66
AVP	17	CST3	1.21	SW1920	0.67
CRHR2	18	SW787	1.26	SW1682	0.37
